# Supplementary material for: Dietary quality of predominantly traditional diets is associated with blood glucose profiles, but not with total fecal Bifidobacterium in Indonesian women
Source: PLoS One. 2018 Dec 21;13(12):e0208815. doi: 10.1371/journal.pone.0208815 (PMC6303024; doi:10.1371/journal.pone.0208815)
Supplement: S1 File — (XLSX) [file pone.0208815.s001.xlsx]

## Sheet: Sheet1
ID	Age_range	educ_level	Income_range	FBG (mg/dl)	HbA1C	Hb (g/dL)	log_bifido	energy intake (kcal/d)	carbohydrate intake ( g/d)	carb intake (%/d)	protein intake ( g/d)	protein intake %/d	fat intake ( g/d)	fat %/d	dietary fiber ( g/d)	HEI_average/d
328301001	1	2	1	76	5.3	12.2	8.97359	1428.89	136.53	40.5	54.2	15	73.685	44	11.5	29.513
328301002	3	2	2	71	6.4	12.2	8.24551	1314.97	156.65	50.5	58.525	17	52.015	32.5	14.42	27.7211
328301004	2	2	2	79	5.8	12.7	9.42651	1122.62	144.53	53	76.135	28	23.515	19	4.34	31.7319
328301006	2	1	1	63	5.2	11.7	8.51055	1393.06	215.135	62	50.625	15	34.735	22	8.52	36.9598
328301007	3	2	1	74	6.2	14	9.58659	1831.23	210.17	51.5	50.15	12	66.235	35.5	11.205	48.9902
328301009	1	2	2	75	5.8	12.5	9.45179	3533.87	402.865	43.5	162.005	17	169.09	39.5	21.865	33.0859
328301010	3	2	1	83	5.8	12.2	9.72916	1493.39	203.55	52.5	46.35	12	57.01	34	8.05	31.2951
328302012	2	2	1	78	5.7	13.3	9.03743	1115.49	174.615	62.5	28.5	10	33.645	26.5	5.175	32.0335
328302014	2	2	2	76	4.7	10.7	9.04139	962.08	159.21	65.5	31.215	13	23.17	21.5	7.535	37.294
328302015	2	2	2	62	5.3	11.9	8.56585	1545.02	193.58	47	60.87	15.5	69.43	37.5	7.255	30.3802
328302017	3	2	1	132	7.2	14.1	7.55023	935.1	147.15	63.5	23.57	10	27.985	26	6.755	29.2749
328302018	2	2	1	71	5.3	13.3	8.04139	1055.42	134.675	49.5	44.52	17	38.195	29	6.72	33.1144
328302020	2	2	1	76	5.4	10.9	8.70842	1003.47	134.575	54.5	38.925	16	34.565	29	8.065	39.6011
328303022	2	3	1	67	4.9	14.3	8.02531	968.085	140.955	58.5	49.185	20.5	22.96	21	10.005	43.4622
328303023	2	2	1	69	5.2	8.9	8.54654	1204.66	179.61	55	37.57	11.5	47.11	31.5	10.63	45.4856
328303024	2	2	1	73	4.9	11.9	8.01284	1164.24	141.035	52	44.08	14.5	45.845	33	4.08	33.2032
328303026	2	2	1	66	4.6	11.7	9.23805	1283.05	172.55	56	39.835	12.5	50.235	31	6.785	31.9393
328303027	1	3	2	71	5	11.5	7.5682	1822.57	290.005	62	48.35	11	55.135	26.5	37.46	34.901
328303028	3	2	1	73	5.5	12	7.68664	1354.36	198.75	58.5	54.195	16	37.865	24.5	5.625	37.5114
328303029	3	2	1	76	5.3	13.6	8.81558	1079.17	165.105	61.5	31.735	12	32.845	25.5	7.625	31.8576
328304032	4	2	1	62	5.7	13.6	8.65128	1285.62	234.78	68	38.315	13.5	25.74	18.5	6.005	36.7972
328304034	3	2	1	85	6.1	13.7	8.45179	862.03	177.525	75.5	19.375	8	16.04	15	6.275	37.1248
328304036	3	2	1	60	5.4	15.9	8.3483	1410.9	210.38	58	61.35	16.5	42.495	25	5.69	35.5679
328304037	2	2	1	67	5.4	13.4	7.549	932.72	143.775	55	24.32	9.5	37.415	31.5	4.16	35.666
328304038	4	2	1	68	5.3	12.5	7.8293	996.495	166.92	65	35.96	13.5	26.16	21	6.54	22.7114
328304039	2	2	1	71	5.4	12.8	8.21748	1142.97	182.37	64	36.735	12.5	32.765	23.5	8.525	35.6033
328304040	3	2	1	84	5.3	11.2	7.68931	1048.83	159.295	58.5	25.68	9.5	41.405	30.5	4.245	26.5711
328305041	3	2	1	69	5.2	10.6	8.86153	1486.66	237.76	64	29.125	8.5	44.57	27.5	5.79	30.3187
328305042	3	2	1	82	6.6	9.1	9.11394	916.72	127.4	60	24.48	10.5	33.665	29	4.21	34.5382
328305043	2	2	2	75	5.1	11.2	8.35411	1223.14	190.315	60.5	27.06	9	40.82	29	10.255	30.5484
328305044	2	3	1	136	5.6	14	9.01703	1926.47	286.45	54	53.8	10.5	81.515	35	12.4	26.4073
328305046	3	2	2	77	5.6	13.1	8.44404	1266.78	156.225	54	62.395	19	42.43	26.5	10.65	39.4478
328305047	3	2	1	74	4.8	11.6	7.22789	983.165	161.43	65	26.4	11	26.785	23.5	4.515	44.8576
328305049	1	2	2	72	5.2	10.9	9.35025	1342.56	179.365	56.5	44.61	14	40.73	29.5	6.765	29.1303
328306052	3	2	2	87	5.2	15.6	8.4133	1571.76	161.555	45	85.43	20.5	63.325	34.5	6.33	32.6103
328306054	2	2	1	81	4.6	13.9	8.16137	1035.93	143.725	54.5	27.53	10.5	39.625	33	4.795	28.3554
328306055	3	2	2	79	5.2	14.1	9.21484	1861.07	236.87	50.5	90.47	19.5	62.875	29	26.79	38.5087
328306057	3	3	2	84	5.3	14.7	9.89982	1654.31	214.44	55	41.95	10	69.38	34.5	42.295	40.5604
328306058	2	3	2	80	5.4	16.5	9.51188	923.59	132.105	58	22.105	9.5	33.42	31.5	3.775	24.8105
328306059	3	3	2	78	5.8	13.2	8.23805	1091.67	156.325	57.5	37.725	14	33.795	27	7.16	33.7367
328306060	3	2	1	89	5.3	15	9.13033	1235.49	162.26	52	45.79	15	47.12	33	5.21	36.8585
328307062	2	2	1	97	5.7	15.1	8.09691	1612.66	260.455	65	46.805	11	43.03	22	7.235	37.6334
328307063	3	2	1	88	5.6	13.5	8.94645	1351.97	148.41	44	48.135	14	64.055	41	9.775	19.2839
328307065	2	2	1	87	5.7	13.2	7.59329	1657.65	201.27	47.5	48.02	11.5	78.13	40.5	5.155	23.9033
328307066	2	3	2	73	5.7	13.7	7.51587	994.5	149.52	61	39.89	16.5	26.03	23	5.925	32.7127
328307067	3	2	1	89	5.4	13.1	8.46538	1062.48	165.76	63	25.98	9.5	33.365	27.5	7.48	40.3591
328307068	1	2	2	77	5.5	15.9	8.68034	1485.7	194.96	53	36.52	9.5	64.215	37.5	7.94	24.422
328307069	2	2	1	95	5.8	15.5	9.12057	1219.05	118.67	41	54.3	17	59.545	41.5	8.895	37.1175
328308072	3	2	1	82	5.3	9.7	8.55871	1673.12	277.32	67.5	38.56	9	44.535	22.5	7.15	24.7314
328308073	3	2	1	62	5.2	7.5	8.40654	1372.51	231.905	68	44.97	13	30.335	18.5	13.865	39.8041
328308074	3	2	1	70	5.5	8.8	8.01703	922.885	119.99	52.5	22.74	10	39.46	37.5	6.995	25.2619
328308075	2	1	1	84	5.1	12.2	9.93902	1117.57	224.07	76	29.425	10	16.57	14	10.16	37.2607
328308077	2	1	2	74	5.4	5.8	8.36922	1331.3	209.09	63.5	35.255	10.5	37.195	24.5	5.635	28.6631
328308078	2	3	1	76	5.2	8.1	8.40824	2028.01	339.615	66.5	37.76	7.5	60.62	26.5	8.205	30.8657
328308080	3	2	1	250	14.6	13.1	9.84634	1250.72	220.64	71	30.685	10	25.285	18.5	5.6	28.1602
328309083	3	2	2	67	4.9	14.1	8.32634	1353.88	188.045	55	37.665	11	51.63	32.5	7.335	37.4388
328309084	3	2	2	79	5	12.5	8.82543	1156.47	164.85	54.5	36.73	12	48.145	33.5	6.29	28.1344
328309085	3	2	1	79	5.5	13.6	9.07918	1557.51	279.515	70.5	30.94	8.5	34.915	21	7.505	37.6632
328309086	3	2	1	71	6	12.5	7.43297	897.8	151.945	64.5	39.07	17	19.8	18.5	4.855	37.7667
328309087	2	2	1	69	5.6	12.3	8.77159	1325.42	145.58	48.5	92.8	24.5	44.44	27	3.405	33.9433
328309088	2	2	1	83	5.4	12.9	8.85974	1969.49	319.5	65.5	63.145	13	44.585	20.5	8.94	29.9171
328309089	1	2	2	79	4.9	13.8	8.92891	1354.61	210.575	62.5	27.26	7.5	46.75	30	9.385	37.5341
328310091	2	4	2	61	5.2	14.2	9.72997	1408.69	170.8	48.5	48.87	15	58.175	36.5	10.445	23.8359
328310092	2	2	1	69	4.8	8.6	8.95999	1103.89	155.665	57.5	32.555	11	44.685	32.5	4.64	26.1313
328310093	1	3	1	77	5.1	12.8	10.2529	1244.51	142.03	45	55.035	17.5	55.565	38	6.57	29.7541
328310094	2	2	2	82	5.5	12.4	8.71517	1248.46	168.565	54	37.795	12	48.96	34	11.255	27.6146
328310095	3	3	2	85	5.5	13.2	8.58433	894.99	160.465	71	18.77	8	21.115	21	6.77	21.8898
328310099	2	2	2	55	4.7	14	8.65225	1117.12	164.34	58	37.34	13.5	34.625	27.5	6.165	22.1218
328311101	1	2	2	83	5.4	14.1	9.75664	1214.47	147.335	45.5	52.815	16	49.035	33.5	6.195	33.5902
328311102	2	2	1	86	5.3	13.4	8.71684	1551.12	243.1	63.5	36.18	9	50.235	27	7.61	27.0361
328311103	1	3	1	80	5.3	11.4	9.48144	1378.68	168.57	47	48.24	14	58.09	35.5	4.235	29.6284
328311107	3	2	1	87	5.3	12.5	9.48287	1341.69	199.885	61.5	36.26	10	44.415	28	5.99	31.2047
328311108	3	2	2	82	5.5	12	9.66839	1122.2	135.59	46.5	34.63	10.5	52.19	38.5	6.05	27.25
328311109	3	2	1	70	5.2	12.4	9.79029	1551.01	200.64	51.5	69.76	18	53.725	30.5	12.61	51.2771
328312111	3	2	1	101	5.3	12.4	9.69197	1672.63	275.445	66.5	40.87	9	51.02	24	11.675	38.1633
328312112	2	2	1	84	5.6	12.7	8.76268	1079.44	158.63	58.5	50.41	17	32.445	24.5	5.52	36.5102
328312113	1	2	1	82	5.4	13.6	9.45939	1323.44	189.2	56.5	40.01	12.5	45.02	31	9.07	32.347
328312114	3	2	2	85	5.2	13	8.24304	1280.66	199.635	60.5	36.835	12.5	38.31	26.5	13.285	32
328312117	2	2	2	79	5.5	10.7	10.2014	1482.37	192.065	51	52.23	13.5	61.96	35.5	6.855	31.8516
328312119	2	2	2	80	5.2	12.7	6.9425	1096.32	153.49	56.5	40.76	13.5	39.885	28.5	5.135	29.6562
328312120	1	3	1	72	5	12.1	9.40824	1115.2	121.5	45	41.525	13.5	53.72	39	4.28	30.8816
328313122	1	2	1	62	5.3	13.7	8.35793	1187.33	170.28	56	30.48	10	48.83	32	5.165	33.4622
328313123	3	1	2	84	5.4	13.7	8.13672	1163.07	155.765	54.5	47.245	16.5	38.02	29	8.24	32.4156
328313125	3	2	2	73	5.4	12.9	9.01284	1156.76	122.83	43	50.67	17.5	51.835	39	13.55	30.638
328313126	3	2	1	87	5.4	11.6	8.86864	1116.37	153.62	57.5	36.235	13.5	36.435	28.5	6.595	31.8806
328313127	3	2	1	71	4.3	12.5	8.08991	995.48	147.56	59.5	26.36	10.5	32.97	29	6.39	36.9154
328313128	3	2	1	64	5.3	12.9	8.56229	1866.48	234.575	48.5	52.56	11	84.285	38.5	12.125	26.2155
328313129	2	2	2	68	5.4	14.4	8.8293	1955.95	263.63	52.5	72.85	15	66.01	30	7.795	34.3054
328314131	2	2	1	78	5.8	13.9	8.81757	1730.62	195.785	45.5	88.145	21.5	63.61	33	7.175	31.5408
328314132	2	2	1	65	4.5	12.8	8.89265	1226.43	138.23	44	41.665	13.5	58.125	40.5	3.595	43.2309
328314133	2	2	1	83	5.4	13.1	8.43136	1047.12	170.44	67	27.585	11	25.795	22	4.055	33.672
328314134	1	2	1	77	5.2	14.6	8.83696	2456.32	385.515	62.5	63.615	10.5	72.48	25.5	16.295	25.0413
328314136	3	2	2	70	5.5	12.9	9.5955	989.995	143.16	54.5	34.685	13	33.795	27	10.885	33.5199
328314137	1	3	1	75	5.1	11.3	8.47857	1119.55	146.365	50	29.425	10	48.26	36	7.515	32.5093
328314139	2	3	1	62	4.9	13.1	9.08991	1735.36	217.31	49	64.03	14	73.425	36	13.76	33.7532
328315142	3	2	2	77	4.9	13.1	8.83885	1202.04	217.245	71.5	20.445	7	30.42	21.5	3.975	31.6508
328315143	1	3	1	82	5.1	12.8	9.09342	885.8	127.01	58.5	27.12	11.5	29.6	28.5	4.205	30.3666
328315144	3	2	2	72	4.9	13.3	9.87967	1263.68	213.76	71	25.585	8.5	33.86	21	6.175	35.4072
328315145	3	2	2	107	6.6	13.7	9.20952	1266.63	154.34	48.5	33.545	10.5	58.815	40.5	6.035	11.3875
328315149	2	2	2	98	5.2	12	8.06446	1163.51	138.185	48	36.16	12.5	51.39	37	12.555	27.8429
328315150	3	2	2	84	5.4	14.2	8.07918	1050.51	139.545	58.5	37.91	13.5	35.81	28	9.98	25.58
328316151	2	2	1	80	5.2	12.6	8.34635	878.185	128.175	59	24.53	11	29.655	29.5	3.5	25.142
328316152	3	3	2	67	4.9	12.9	9.27184	1020.6	128.915	49.5	49.905	18.5	35.885	28	6.21	46.6116
328316154	1	2	2	67	5.5	12.9	8.86213	1136.49	165.08	58	37.385	12.5	37.765	27	5.29	30.6059
328316155	3	3	2	87	5.2	11.3	9.72591	1873.16	247.935	52.5	62.23	13.5	76.555	34	12.09	35.6822
328316157	3	3	2	130	6.3	13.9	9.4216	1409.34	189.095	54.5	43.97	12.5	53.395	32.5	19.62	17.7139
328316158	1	3	2	75	5.4	13.9	8.99344	1076.34	153.49	58.5	36.115	14.5	32.575	26	2.73	33.4423
328316159	3	3	2	90	5.6	13.7	8.60206	1081.37	130.11	48	40.26	15	45.975	37	6.61	33.0841
328317162	2	2	1	77	5.8	12.1	9.05308	1830.24	309.72	65.5	36.18	8.5	48.515	26	10.34	26.6896
328317164	3	2	2	172	10.3	14.2	8.27875	1201.24	186.67	62	36.915	12	34.155	25	5.245	35.5099
328317165	2	2	1	74	5.4	11.1	8.85003	1355.39	137.58	38.5	50.575	14.5	71.68	43	9.275	21.3433
328317166	3	3	2	86	5.3	12.8	7.94448	1747.38	240.17	55	65.52	15	58.89	28.5	8.175	39.2602
328317168	3	3	2	77	5.3	14.5	8.60423	1477.36	180.95	49.5	42.05	11.5	65.42	38	6.3	21.7992
328317169	2	4	2	79	5.2	12.6	8.90956	1249.88	167.9	54	51.315	16.5	41.405	29	17.245	23.9151
328318171	2	2	2	81	5.6	13.6	8.36922	1202.9	135.51	47	51.155	17	48.745	34.5	4.755	33.621
328318172	3	2	1	79	5.9	15	8.43136	1606.74	153.285	37.5	82.295	19.5	78.295	40.5	22.63	31.6155
328318173	3	2	2	84	5.6	12.8	8.98363	1308.2	207.96	61.5	30.205	9.5	44.115	29	7.945	12.6
328318174	3	2	1	69	5.7	13.3	7.6721	1156.89	208.36	71	36.98	12.5	22.085	16.5	7.53	22.2039
328318175	2	2	2	78	5.3	13.9	8.5966	1221.67	192.41	63	33.35	11	34.91	25.5	6.345	41.3146
328318176	3	3	2	79	5.5	12.8	7.89873	1359.88	222.915	65	30.975	9	39.945	25.5	11.05	38.0285
134301001	2	3	1	74	5.2	13.4	9.37107	1061.36	174.78	65.5	37.75	14	25.05	20	22.645	53.685
134301003	3	4	1	139	9.2	13.2	8.63144	1209.71	151.645	47.5	39.02	12	53.02	36	8.115	22.4991
134301004	2	2	1	264	12.9	12.6	9.16435	1395.38	176.31	53	37.725	10.5	61.865	36.5	5.955	25.7541
134301006	1	4	2	70	5.4	16.7	9.34635	1610.82	195.68	48	68.08	16	66.51	36	18.745	43.4459
134301007	4	2	1	83	5.7	13.1	8.69548	1080.1	180.89	63.5	25.45	9	36.195	27.5	6.475	33.4332
134301008	3	1	1	80	5.8	13.3	8.29226	2082.8	326.055	63.5	74.4	14	54.725	22.5	13.81	36.3371
134301010	3	3	1	71	5.4	17.1	9.70757	1425.41	155.185	44	64.17	18.5	61.575	38	12.74	41.8621
134302011	3	2	1	81	4.8	13	9.63246	1104	193.2	68.5	26.5	9	27.635	21	10.65	48.7827
134302012	1	2	2	78	5	11.5	9.70672	1206.62	166.27	54.5	37.475	11.5	44.7	31	4.545	33.8838
134302014	2	2	1	73	5.3	13.7	8.84448	1233.26	150.48	48	52.76	16.5	47.895	33.5	7.55	38.3075
134302016	2	2	1	80	5.3	13.4	8.97267	1118.91	142.24	51.5	36.885	13.5	46.005	35	5.95	42.9645
134302017	3	2	2	77	5.2	11.4	9.22789	1221.75	135.96	43.5	51.835	16.5	56.2	39	5.745	47.9924
134302018	3	2	2	67	5.6	12.3	9.41497	1093.87	130.185	47.5	43.825	15.5	45.83	36	4.935	39.6969
134302020	1	2	1	74	5.6	13	8.71012	1261.86	153.685	49	52.82	16.5	49.91	33	8.38	40.8156
134303021	3	3	1	75	5.8	9.2	9.36736	1273.22	186.14	52	42.57	13	53.48	33.5	3.155	32.6275
134303022	1	4	2	80	5.6	9.4	10.8241	991.025	144.185	58	30.145	12.5	33.26	29.5	4.65	33.3947
134303025	3	3	1	67	5.9	12.2	9.62428	942.26	132.54	55	29.375	12	33.78	29.5	6.155	28.4944
134303026	3	3	2	71	5.5	11.4	8.98588	930.095	123.345	54	32.485	14	33.48	32	3.48	31.6509
134303027	2	3	2	73	6.1	12.7	8.74586	934.645	121.36	53	41.96	18.5	29.83	28.5	2.49	36.7874
134303029	3	3	2	101	7.7	14.3	10.1004	983.89	136.56	52	30.16	11.5	41.38	34.5	4.5	21.2124
134303030	3	3	2	69	5.1	12.4	8.96614	1154.16	173.505	61.5	41.52	14	31.305	24	4.485	41.2528
134304032	3	3	2	79	5.1	12	8.78675	1805.84	240.545	51.5	63.635	15	67.75	33	10.695	35.1622
134304033	3	2	2	75	5.9	12.7	9.63347	1153.09	148.735	50.5	31.76	11	52.41	38	12.78	26.0778
134304036	2	4	2	77	5.6	14.4	8.16435	1526.39	158.18	39.5	43.115	11.5	87.13	47.5	13.6	31.7365
134304037	2	3	2	73	5.5	12.9	8.53656	1458.26	237.17	66	36.76	10.5	40.75	24	8.97	32.6875
134304038	3	3	1	78	6.1	12.7	8.1271	1008.41	123.055	49.5	54.2	21.5	33.015	29	4.345	43.9917
134304039	2	2	1	80	4.5	13.1	8.57519	1179.24	176.205	58.5	34.275	11.5	38.98	30	5.255	37.7852
134304040	3	2	1	82	5.4	12.1	9.15229	1006.36	126.95	52	42.675	17	34.755	30	8.97	41.6523
134305041	3	3	1	103	6.3	13.8	8.25768	918.965	120.105	51	30.46	13.5	38.14	35	4.04	30.1925
134305043	3	2	1	75	6	12.7	8.37107	934.165	132.965	58	47.37	20.5	23.1	21.5	4.41	45.1706
134305044	3	3	1	76	5.8	15.4	9.38739	921.055	132.575	58	40.28	17	26.875	25	7.495	39.8823
134305045	3	2	1	58	4.7	12.7	9.16732	1232.81	185.88	60	55.48	18	30.05	21.5	6.1	32.8139
134305046	3	2	1	80	6.1	14.1	7.9489	1097.04	170.705	61.5	44.605	17	27.325	21	6.965	46.7037
134305048	4	4	1	64	5.7	14	10.1303	1689.47	172.62	41.5	38.555	9.5	96.625	49	10.56	30.0975
134305049	4	3	1	74	5.5	13.7	9.87795	1467.61	199.56	53.5	49.37	13.5	55.29	33	12.095	32.4159
134306051	1	4	2	64	5.1	14.7	9.57054	797.775	117.115	58.5	28.78	13.5	25.42	28	7.305	30.4656
134306052	2	3	1	73	5.6	14.6	10.2095	1245.27	145.29	46.5	43.74	14	55.365	38.5	6.005	25.7469
134306053	3	3	1	81	6.3	13.4	8.18184	1054.16	144.73	55	29.77	11	40.065	33	5.235	34.3043
134306056	2	3	2	70	5.6	13.4	9.31597	1027.53	151.26	60	39.27	15	29.2	24	4.745	47.0366
134306057	2	3	2	76	5.8	13	9.06446	1094.73	160.22	56	29.88	10.5	43.33	32	6.485	29.9226
134306058	2	4	2	73	4.9	12.6	9.13988	1079.42	142.235	52	40.545	15	38.875	30.5	4.2	39.5358
134306060	2	2	2	197	10.1	14.8	8.8293	1063.93	170.96	59.5	34.755	12	37.31	28	1.98	32.0013
134307062	3	2	2	69	5.2	14.6	8.58433	1349.24	176.52	53	43.41	13	52.42	33.5	5.305	29.8323
134307064	1	2	1	66	5.3	13.7	8.04139	955.66	147.41	62.5	36.75	15.5	23.885	21.5	5.27	45.7813
134307066	2	1	1	70	5.9	14.6	8.74819	989.245	126.045	52	42.405	17.5	34.245	30.5	19.08	28.3173
134307067	3	2	1	74	4.9	13.1	9.19866	1028.61	170.685	67.5	34.145	13.5	22.39	19	5.84	35.1841
134307068	1	3	1	66	5.1	14.3	9.02531	1010.6	128.595	50.5	38.32	15	37.855	32	3.73	36.0687
134307069	2	3	1	60	5.5	13.4	9.734	1393.83	147.47	42.5	56.82	16.5	64.81	41	4.105	20.1516
134307070	3	2	1	60	6	13.9	9.33445	1309.69	136.905	41	62.76	18	58.615	37.5	5.7	30.0601
134308072	3	1	1	83	5.7	14.1	8.99607	963.11	158.74	66	27.32	11.5	23.965	22.5	4.685	20.4455
134308073	3	2	1	87	5.8	13.7	10.3617	1191.11	146.71	49.5	41.35	14	50.245	37	5.35	26.4432
134308075	3	3	1	75	6.6	11.9	9.25042	1430.9	208.98	58	50.97	14	43.815	26	6.16	34.7449
134308076	1	2	1	91	5.2	13.4	8.76193	1002.41	145.515	58	26.27	10	36.545	31	8.24	31.0792
134308077	3	3	1	58	5.2	12.7	9.79169	985.875	128.815	52	44.69	18	33.515	29	4.89	45.133
134308078	3	3	1	84	5.3	12.4	9.32222	1741.46	310.39	67.5	31.24	6.5	51.34	26	10.85	25.0992
134308079	3	3	1	49	5.2	14.6	8.12057	1305.53	167.515	49.5	41.53	12	56.345	35.5	8.365	38.02
134309081	3	2	2	78	4.9	12.8	9.14301	1280.44	173.185	53	35.4	10.5	51.715	35.5	4.44	26.3649
134309082	3	3	1	72	5.2	14.3	9.20683	1068.51	136.55	52	33.7	12.5	42.35	35	4.09	36.0559
134309083	3	3	1	64	4.6	14.3	8.43136	997.28	142.295	57.5	27.46	10.5	35.87	30.5	5.965	37.668
134309085	3	3	2	93	5.8	11.9	7.82282	1624.12	197.14	47.5	46.385	11	77.21	40	9.595	29.7641
134309087	2	3	2	81	5.7	12.6	10.3424	996.35	145.31	58	28.49	11	35.47	31	8.645	26.5906
134309088	3	3	1	70	4.9	12.7	8.20683	1030.19	121.585	47.5	27.3	10.5	49.715	42	4.59	21.8247
134309089	2	3	1	70	5.1	13.7	8.75511	1049.01	124.485	48	29.045	11.5	49.71	40.5	3.6	25.2298
135110091	3	1	1	84	6	15.5	8.56467	1477.2	183.375	56.5	76.7	19.5	47.92	24	8.105	51.346
135110093	2	2	2	131	8.4	14.8	9.09691	1403.75	131.11	41.5	79.315	21.5	62.5	36.5	11.575	29.3509
135110094	1	3	2	77	5.1	13.2	8.4624	786.265	119.295	58.5	25.085	12	27.8	29.5	3.475	32.4934
135110097	1	3	2	84	4.6	14.1	8.15534	949.89	118.48	51.5	39.6	17	33.76	32	2.79	39.8243
135110099	3	3	1	79	6.4	13.7	8.58659	969.08	131.135	55	53.16	22	25.26	22.5	5.465	39.1968
135110100	2	1	1	79	5.4	14.3	9.56937	814.05	144.41	71.5	17.32	8	18.24	19	4.485	36.5239
135111101	1	3	1	77	5.3	13.1	8.48001	1669.22	211.935	49.5	57.48	15	67.135	35.5	8.73	29.7385
135111102	4	3	1	75	5.5	12.2	7.85126	1391.51	187.835	50.5	45.435	12	62.46	37.5	6.6	32.2676
135111103	2	2	1	78	5.6	15.1	8.43136	925.65	124.1	54.5	32.92	14.5	33	31	5.545	34.1174
135111104	1	2	1	72	5.4	13.7	8.62634	966.64	144.28	59	36.14	14.5	28.95	26	7.625	33.4438
135111105	2	3	1	84	5.2	12.2	8.46982	1422.83	164.53	44.5	61.575	16.5	61.87	36	12.02	31.0148
135111108	2	2	2	78	5.7	13.4	8.53403	993.5	146.235	58	37.275	15	30.08	26.5	7.605	38.5379
135111110	1	2	1	97	5.5	13.2	8.93802	1029.84	117.97	46	54.42	21	39.015	33	6.295	45.2043
135112111	2	1	1	88	5.7	14.1	9.84386	896.34	133.945	57.5	38.815	17	27.28	26	7.055	20.2793
135112112	3	2	2	59	5.6	12.6	8.52892	1100.05	146.23	51	33.765	11	47.355	36.5	5.515	38.4545
135112114	1	3	2	78	5.2	12.7	8.92737	975.57	129.67	53	41.975	17	31.71	28.5	4.43	36.9126
135112115	3	2	2	78	5.9	13.2	9	1361.33	178.72	52	42.35	12.5	54.53	34.5	10.79	26.9618
135112117	2	2	1	64	5	10.7	8.88818	1401.43	156.055	44	66.65	18.5	59.005	36	6.72	34.9308
135112118	3	3	1	75	4.9	11.7	10.4829	1027.2	132.145	51.5	40.17	16	39.01	32	4.39	28.1543
135113121	3	3	1	95	6.6	12.9	8.74429	1540.18	199.47	50	66.72	18	55.385	31.5	8.45	16.2283
135113122	2	3	1	78	5.4	10.1	8.60423	1043.47	112.055	42.5	48.07	17	46.225	36	8.695	31.5991
135113124	3	2	1	73	6	13.2	9.5302	1484.88	155.19	41.5	56.03	15	72.9	43	6.42	26.7316
135113125	2	3	1	78	5.3	13.6	8.01703	1215.12	120.99	41.5	57.61	19	55.655	38.5	4.095	30.3943
135113126	2	3	1	65	5.4	10	8.60206	1406.6	145.94	46	61.56	17.5	65.785	36.5	7.635	36.3895
135113128	4	3	1	78	6	12.8	8.85854	1367.13	150.855	44.5	82.1	24.5	46.92	30.5	5.23	37.9486
135113130	3	3	1	85	6.2	14.4	9.61595	1067.28	141.15	54.5	46.405	17.5	34.685	28.5	3	30.7676
135114132	3	2	1	74	5.4	10.4	8.0569	1086.88	141.595	52	39.765	14.5	40.28	32	4.33	33.0411
135114133	2	4	2	74	6.1	14.9	9.47422	1249.99	157.765	50.5	40.59	12.5	52.87	37	9.19	36.9622
135114135	3	3	2	60	5.2	11.4	8.03743	1495.46	186.755	48	62.655	16	57.475	33	8.37	45.1436
135114136	3	3	1	105	5.9	14.6	9.27416	1049.04	119.705	45	47.68	17.5	43.41	34	4.78	33.131
135114138	2	3	1	77	0	0	9.32222	1273.61	152.125	48	58.605	19	47.375	33	4.96	41.7054
135114140	1	2	2	72	5.3	13.3	9.74429	1762.65	212.475	50	66.44	14.5	72.315	35	14.68	29.2389
135115142	2	2	1	68	5.2	12.4	7.78675	1235.61	123.82	39.5	46.825	15	66.545	45	6.94	33.4082
135115143	3	2	2	97	6.8	12.3	9.8651	1388.41	140.66	39.5	57.065	16	70.05	42	6.18	33.5973
135115144	2	3	1	72	5.3	14	8.29003	1043.03	165.545	67.5	32.56	12	26.085	20.5	4.82	28.8219
135115145	3	3	1	79	5.1	12.6	9.44871	959.595	137.23	56	31.21	13	32.565	28.5	9.24	20.2838
135115146	3	3	2	73	4.9	12.6	8.73799	972.185	127.85	52.5	41.005	17	33.33	28.5	6.085	29.7251
135115148	3	3	1	67	5.6	14.5	9.17898	1020.19	147.4	57.5	23.025	9.5	39.38	33	5.595	11.9325
135115150	2	3	2	63	4.9	13.7	8.02531	1128.11	137.33	47.5	31.695	11	54.14	41	6.97	20.5538
135116152	4	2	1	96	6.4	12	8.45939	972.325	142.32	58	33.58	14	31.39	28	7.59	29.9007
135116154	3	3	1	96	6.4	13.4	9.35793	846.645	118.555	57.5	28.485	14	27.73	28.5	2.5	44.1161
135116156	3	2	1	61	5.2	13.7	10.1399	1284.49	155.61	47	40.34	12.5	58.29	40.5	9.055	14.6404
135116157	1	3	1	86	5.6	13.7	9.07918	1076.19	132.365	51	30.375	11.5	46.905	37.5	3.82	32.3854
135116159	2	3	1	73	5.8	11.5	10.5478	1385.09	183.105	55	31.425	9	60.485	35.5	10.2	25.5033
135116160	3	2	1	81	6	13.9	9.96426	1019.64	128.06	52	37.285	14.5	40.325	33.5	4.43	40.7739
135117161	1	2	2	62	5.1	14.1	7.943	1352.43	228.51	65.5	22.42	7	38.82	27.5	5.86	17.454
135117163	3	2	1	78	5.1	14.2	8.74115	1516.88	217.33	57	39.715	10.5	56.145	31.5	7.24	33.9256
135117165	3	3	2	75	5.2	14.4	8.62325	1400.76	166.21	47.5	45.985	12.5	64.37	39	7.535	25.6906
135117166	3	2	1	78	4.7	12.5	8.72673	1010.68	149.655	59.5	32.83	13	30.26	26.5	5.625	40.2258
135117167	1	3	2	68	5.3	12.5	7.82866	1496.51	171.635	46	84.66	21.5	52.14	30.5	11.07	36.2077
135117169	3	2	2	65	5.8	12.6	8.13672	955.845	148.305	64	22.365	10	29.825	26	4.795	31.3967
135118171	3	3	2	73	5.3	10.9	9.51983	1553.55	188.71	48.5	63.575	16	60.035	33.5	9.165	27.7786
135118172	4	2	2	72	5.3	12.7	10.1761	1221.65	199.64	62	37.305	11.5	35.18	25.5	7.335	41.8606
135118173	3	3	1	82	5.8	15.7	9.02119	1169.19	168.035	57.5	39.74	14	39.3	29	7.59	33.8672
135118175	2	3	1	83	6.4	13.1	8.7332	1184.74	188.38	62.5	45.475	15	30.995	22	16.825	51.0064
135118179	3	2	2	77	5.9	12.5	8.48572	1242.24	201.83	64.5	39.22	12.5	34.115	22.5	8.565	43.708
135118180	3	3	1	138	9	12.5	7.36736	1470.23	233.6	62	40.515	11	47.435	27.5	12.785	30.89
